# Supplementary material for: Universities’ Scientific and Technological Transformation in China: Its Efficiency and Influencing Factors in the Yangtze River Economic Belt
Source: PLoS One. 2021 Dec 16;16(12):e0261343. doi: 10.1371/journal.pone.0261343 (PMC8675682; doi:10.1371/journal.pone.0261343)
Supplement: S1 Data — (XLSX) [file pone.0261343.s001.xlsx]

## Sheet: sheet1
delta region
stage1	2008	2009	2010	2011	2012	2013	2014	2015	2016	2017	2018
Shanghai	1.3384	1.77502	1	1.13054	1.2058	1.1015	1.17611	1.17239	1.10002	1.06835	1
Jiangsu	1.0791	1.07008	1.17142	1.19967	1.31136	1.42558	1.46402	1.70936	1.31652	1.25591	1.24562
Zhejiang	2.13652	1.32414	2.48108	1.48074	1.23418	1	1.1657	1.05841	1.32432	1.24892	1.0986
Anhui	1.1474	1	1	1	1	2.4504	1.16331	1.16287	1.74179	1	1.12504
stage2	2008	2009	2010	2011	2012	2013	2014	2015	2016	2017	2018
Shanghai	6.31265	1.50775	1.19358	1.36795	1.24247	1.06746	1.20856	1.25371	1.21809	1.13487	1.12952
Jiangsu	0.812846	1.10301	1.42161	1.35404	1.22299	1.36539	1.3612	1.58499	1.09715	1.04486	1.22079
Zhejiang	3.82215	1.458	2.38941	1.80562	1.47428	1.27011	1.64789	1.54601	1.71978	1.61235	1.60509
Anhui	1.29855	0.947978	0.894917	0.831357	1.23657	2.2786	1.32437	1.16443	1.76423	1.02891	1.26968
stage3	2008	2009	2010	2011	2012	2013	2014	2015	2016	2017	2018
Shanghai	0.979819	1.3401	0.971364	1.02722	1.02826	1.1234	0.920493	0.966112	1.08126	1.12082	1.17032
Jiangsu	1.0245	1.06665	2.18933	1.11927	1.23653	1.05742	3.67654	1.08613	1.08096	1.03929	1.13392
Zhejiang	1.44022	0.925323	1.48395	1.41208	1.06508	1.68048	1.47319	1.15027	1.02476	1.06763	1.0061
Anhui	1.36325	1.20087	0.973101	1.07649	2.09965	3.88396	3.45281	2.58951	2.71829	1.22858	1.05658
middle region
stage1	2008	2009	2010	2011	2012	2013	2014	2015	2016	2017	2018
Jiangxi	1.28198	1.06342	0.55459	1	1.15844	1	0.572965	0.471854	0.850314	0.817269	1
Hubei	2.8015	1	1	1	1	1.31713	0.959051	0.897677	1.06198	1.12654	1.07935
Hunan	0.783268	1	1	1.12993	1.14453	0.891878	2.32192	1	1.14428	1.29621	1.05983
stage2	2008	2009	2010	2011	2012	2013	2014	2015	2016	2017	2018
Jiangxi	1.08323	1.23277	0.570504	0.928208	1.09351	0.899439	0.51291	0.536912	0.858454	0.820063	1.29757
Hubei	1.53028	1.07228	0.985869	1.00286	0.913964	1.02095	0.848502	0.779481	1.11251	1.07233	1.0023
Hunan	0.885419	0.999016	0.998066	1.50324	1.0519	0.738931	1.36161	0.969983	0.991938	1.1257	0.973682
stage3	2008	2009	2010	2011	2012	2013	2014	2015	2016	2017	2018
Jiangxi	1.63201	1.38679	1.01923	1.267	1.12154	1.2379	0.634906	0.616931	0.564399	0.862549	1.30785
Hubei	2.03206	0.93552	0.997728	0.930505	0.852331	1.06902	0.611347	0.701252	1.03085	1.11024	1.03559
Hunan	0.74569	1.06098	1.03005	1.30539	0.985896	0.707512	1.67037	0.975224	1.01102	1.02447	1.07609
west region
stage1	2008	2009	2010	2011	2012	2013	2014	2015	2016	2017	2018
Chongqing	1.03997	1	1	1.67631	1.0302	1	0.823377	0.662937	1.23331	1.40467	1.10784
Sichuan	1.07111	1.35317	1.21427	1.67865	1.74314	1.1422	1.29852	1	1	1.06937	1.08847
Guizhou	1.43634	1	1	1	1	1	1.03014	1.23126	1.11663	1.02534	1.245
Yunnan	1	1.35878	1.01849	1.41289	1.25987	1.17896	1.26558	1.03427	1.14121	1.0421	1
stage2	2008	2009	2010	2011	2012	2013	2014	2015	2016	2017	2018
Chongqing	2.53232	1.18905	1.1019	1.70419	1.2372	0.902511	0.773902	0.779913	1.21401	1.47664	0.958632
Sichuan	1.10811	1.36107	1.15095	1.48015	1.40046	1.10926	1.00748	1.13123	1.05669	1.00876	1.03219
Guizhou	2.20934	1.61054	0.957982	0.909438	1.67622	1.07692	1.35925	1.33514	1.77763	1.63819	1.221
Yunnan	1.18592	1.21751	1.20042	1.65388	1.40753	1.17755	1.52613	1.04693	1.21475	1.1097	1.17136
stage3	2008	2009	2010	2011	2012	2013	2014	2015	2016	2017	2018
Chongqing	1.0257	1.01949	1.05988	1.58661	1.17398	1.14656	0.707551	0.729127	0.977394	1.66099	0.99541
Sichuan	1.29242	2.19299	2.13753	1.20949	1.23264	1.2296	1.03378	1.24572	1.00751	1.24081	1.06318
Guizhou	1.23715	1.14062	1.7603	2.09902	1.74423	1.02935	3.05368	2.91456	2.16411	3.53907	1.135
Yunnan	1.66047	1.79087	1.80491	1.91525	1.3314	1.1182	0.922461	0.920286	0.954132	0.961649	0.990718

## Sheet: sheet2
region	Shanghai	Jiangsu	Zhejiang	Anhui	Jiangxi	Hubei	Hunan	Chongqing	Sichuan	Guizhou	Yunnan
2008	1.18787	1.02841	1.78672	1.35605	1.22916	2.69154	0.729584	1.0236	1.1105	1.30408	1.29255
2009	1.40349	1.11738	1.2855	1.14077	1.15028	1.0267	1.03057	1.0732	1.67477	1.20762	1.76012
2010	1.0461	1.80964	2.15467	1.04708	0.579123	1.00404	1.00817	1.05087	1.47648	1.25468	1.48367
2011	1.15307	1.21776	1.5099	1.01475	1.06849	1.01564	1.37064	1.79041	1.31775	1.42752	1.8999
2012	1.14278	1.28287	1.27431	1.65951	1.07639	0.883917	1.08281	1.23377	1.37133	1.5989	1.47089
2013	1.15847	1.29663	1.39381	3.29576	1.04883	1.17811	0.769529	1.00419	1.10804	1.04032	1.12384
2014	1.12185	1.34518	1.43931	2.29619	0.541564	0.822181	1.90925	0.829445	1.15845	2.12771	1.13161
2015	1.06512	1.53083	1.20799	1.83197	0.476601	0.742362	1.00497	0.719576	1.21472	2.22333	1.02835
2016	1.06441	1.18686	1.33113	2.29879	0.711597	1.02588	1.06062	1.20076	1.12173	2.89509	1.12375
2017	1.03458	1.1098	1.29555	1.17868	0.879483	1.11788	1.10858	1.65053	1.10196	2.36883	1.07029
2018	1.00703	1.2056	1.16823	1.10152	1.25681	1.04206	1.06268	1.05149	1.06764	1.20576	1.051
average	1.12589	1.28463	1.44065	1.65646	0.910757	1.14094	1.1034	1.14798	1.24758	1.6958	1.31236

## Sheet: sheet3
phase1
y	Coef.	Std. Err.	P>|z|
x1	0.702766	0.321842	0.031
x2	-1.48094	1.14404	0.198
x3	0.352816	0.180156	0.053
x5	1.33375	1.71233	0.438
x6	-0.239609	0.164571	0.148
x7	0.204766	0.187741	0.278
_cons	3.32531	1.60325	0.041
Observations	121	121	121
R-squared	0.126
F-statistic/Wald chi2(6)	2.51
Hausman P	0.0015
phase2
y	Coef.	Std. Err.	P>|z|
x1	-0.66719	0.550025	0.228
x2	-4.64928	1.95516	0.019
x3	0.648401	0.307885	0.038
x5	6.13551	2.92635	0.038
x6	-0.37369	0.28125	0.187
x7	0.148393	0.320847	0.645
_cons	3.87309	2.73994	0.16
Observations	121	121	121
R-squared	0.163
F-statistic/Wald chi2(6)	3.4
Hausman P	0
phase3
y	Coef.	Std. Err.	P>|z|
x1	-9.15e-11	1.65e-09	0.956
x2	-1.59252	1.5739	0.312
x3	3.93e-08	1.93e-07	0.838
x5	4.14253	2.40124	0.084
x6	-1.56e-05	1.86e-05	0.401
x7	3.61e-05	4.18e-05	0.387
_cons	0.643625	0.97517	0.509
Observations	121	121	121
R-squared	0.0494
F-statistic/Wald chi2(6)	4.97
Hausman P	0.6584
